# Supplementary material for: Diversity and seasonality of host-seeking ticks in a periurban environment in the Central Midwest (USA)
Source: PLoS One. 2021 Apr 23;16(4):e0250272. doi: 10.1371/journal.pone.0250272 (PMC8064531; doi:10.1371/journal.pone.0250272)
Supplement: S1 File — (XLSX) [file pone.0250272.s001.xlsx]

## Sheet: Site 1
Site 1
			Larva	Nymph	Male	Female
	A am	2014	211	165	81	158
		2015	193	172	98	162
		2016	183	183	103	169
	D va	2014			28	39
		2015			31	44
		2016			83	112
	A mac	2014			8	12
		2015			5	9
		2016			15	21
	I sc	2014			3	7
		2015			5	11
		2016			2	7

## Sheet: Site 2
Site 2
			Larva	Nymph	Male	Female
	A am	2014	231	146	56	165
		2015	241	123	72	183
		2016	288	173	116	184
	D va	2014			36	51
		2015			27	39
		2016			41	69
	A mac	2014			14	17
		2015			18	21
		2016			31	47
	I sc	2014			0	4
		2015			3	6
		2016			1	5

## Sheet: Site 3
Site 3
			Larva	Nymph	Male	Female
	A am	2014	231	185	64	146
		2015	241	172	78	192
		2016	288	185	98	174
	D va	2014			23	29
		2015			26	33
		2016			48	59
	A mac	2014			7	18
		2015			9	22
		2016			37	56
	I sc	2014			0	1
		2015			0	0
		2016			0	2

## Sheet: Site 4
Site 4
			Larva	Nymph	Male	Female
	A am	2014	184	153	48	126
		2015	175	141	39	112
		2016	191	133	51	131
	D va	2014			17	23
		2015			11	27
		2016			27	33
	A mac	2014			11	14
		2015			7	22
		2016			28	41
	I sc	2014			0	1
		2015			0	0
		2016			0	5
