# Supplementary material for: Diversity and seasonality of host-seeking ticks in a periurban environment in the Central Midwest (USA)
Source: PLoS One. 2021 Apr 23;16(4):e0250272. doi: 10.1371/journal.pone.0250272 (PMC8064531; doi:10.1371/journal.pone.0250272)
Supplement: S2 File — (XLSX) [file pone.0250272.s002.xlsx]

## Sheet: Woodland
		Amblyomma americanum					Dermacentor variabilis			Amblyomma maculatum		Ixodes scapularis
	Month	Larva	Nymph	Male	Female	Month	Male	Female	Month	Male	Female	Month	Male	Female
	2004-03-01	0	3.75	0	0	2004-03-01	0	0	2004-03-01	0	0	2004-03-01	0	0
	2004-04-01	0	8	6	4	2004-04-01	0	0	2004-04-01	4	12	2004-04-01	0	0
	2004-05-01	17	72	34	47	2004-05-01	8	1	2004-05-01	12	17	2004-05-01	0	0
	2004-06-01	33	52	46	71	2004-06-01	11	16	2004-06-01	3	8	2004-06-01	0	0
	2004-07-01	50	26	20	33	2004-07-01	31	18	2004-07-01	1	0	2004-07-01	0	0
	2004-08-01	81	0	3	6	2004-08-01	5	47	2004-08-01	0	0	2004-08-01	0	0
	2004-09-01	46	0	0	0	2004-09-01	9	13	2004-09-01	0	0	2004-09-01	1	7
	2004-10-01	0	0	0	0	2004-10-01	4	3	2004-10-01	0	0	2004-10-01	3	11
	2004-11-01	0	0	0	0	2004-11-01	0	0	2004-11-01	0	0	2004-11-01	0	2
	2004-12-01	0	0	0	0	2004-12-01	0	0	2004-12-01	0	0	2004-12-01	0	0
	2005-01-01	0	0	0	0	2005-01-01	0	0	2005-01-01	0	0	2005-01-01	0	0
	2005-02-01	0	0	0	0	2005-02-01	0	0	2005-02-01	0	0	2005-02-01	0	0
	2005-03-01	0	3.75	0	0	2005-03-01	0	0	2005-03-01	0	0	2005-03-01	0	0
	2005-04-01	0	31	10	15	2005-04-01	1	0	2005-04-01	11	11	2005-04-01	0	0
	2005-05-01	0	62	26	44	2005-05-01	5	3	2005-05-01	17	15	2005-05-01	0	0
	2005-06-01	21	57	42	52	2005-06-01	12	11	2005-06-01	5	10	2005-06-01	0	0
	2005-07-01	48	22	21	31	2005-07-01	29	24	2005-07-01	4	7	2005-07-01	0	0
	2005-08-01	72	0	16	11	2005-08-01	10	31	2005-08-01	0	0	2005-08-01	0	0
	2005-09-01	51	0	0	0	2005-09-01	7	13	2005-09-01	0	0	2005-09-01	0	0
	2005-10-01	0	0	0	0	2005-10-01	1	3	2005-10-01	0	0	2005-10-01	2	7
	2005-11-01	0	0	0	0	2005-11-01	0	0	2005-11-01	0	0	2005-11-01	3	4
	2005-12-01	0	0	0	0	2005-12-01	0	0	2005-12-01	0	0	2005-12-01	0	0
	2006-01-01	0	0	0	0	2006-01-01	0	0	2006-01-01	0	0	2006-01-01	0	0
	2006-02-01	0	0	0	0	2006-02-01	0	0	2006-02-01	0	0	2006-02-01	0	0
	2006-03-01	0	8	0	0	2006-03-01	0	0	2006-03-01	0	0	2006-03-01	0	0
	2006-04-01	0	37	13	17	2006-04-01	0	0	2006-04-01	7	7	2006-04-01	0	0
	2006-05-01	0	49	28	37	2006-05-01	7	1	2006-05-01	21	24	2006-05-01	0	0
	2006-06-01	27	51	50	51	2006-06-01	8	13	2006-06-01	10	6	2006-06-01	0	0
	2006-07-01	41	19	24	28	2006-07-01	30	14	2006-07-01	1	4	2006-07-01	0	0
	2006-08-01	62	0	6	3	2006-08-01	11	43	2006-08-01	0	0	2006-08-01	0	0
	2006-09-01	38	0	0	0	2006-09-01	9	16	2006-09-01	0	0	2006-09-01	0	2
	2006-10-01	0	0	0	0	2006-10-01	3	3	2006-10-01	0	0	2006-10-01	2	3
	2006-11-01	0	0	0	0	2006-11-01	0	0	2006-11-01	0	0	2006-11-01	2	2
	2006-12-01	0	0	0	0	2006-12-01	0	0	2006-12-01	0	0	2006-12-01	0	0
	2007-01-01	0	0	0	0	2007-01-01	0	0	2007-01-01	0	0	2007-01-01	0	0
	2007-02-01	0	0	0	0	2007-02-01	0	0	2007-02-01	0	0	2007-02-01	0	0

## Sheet: Grassland
		Amblyomma americanum					Dermacentor variabilis			Amblyomma maculatum		Ixodes scapularis
	Month	Larva	Nymph	Male	Female	Month	Male	Female	Month	Male	Female	Month	Male	Female
	2004-03-01	0	0	0	0	2004-03-01	0	0	2004-03-01	0	0	2004-03-01	0	0
	2004-04-01	0	48	7	16	2004-04-01	0	0	2004-04-01	4	7	2004-04-01	0	0
	2004-05-01	6.5625	61	31	45	2004-05-01	2	3	2004-05-01	16	22	2004-05-01	0	0
	2004-06-01	23	34	54	61	2004-06-01	11	17	2004-06-01	3	4	2004-06-01	0	0
	2004-07-01	54	1	18	37	2004-07-01	12	21	2004-07-01	1	0	2004-07-01	0	0
	2004-08-01	71	0	4	11	2004-08-01	3	5	2004-08-01	0	0	2004-08-01	0	0
	2004-09-01	32	0	0	0	2004-09-01	1	3	2004-09-01	0	0	2004-09-01	0	0
	2004-10-01	0	0	0	0	2004-10-01	4	1	2004-10-01	0	0	2004-10-01	0	0
	2004-11-01	0	0	0	0	2004-11-01	0	0	2004-11-01	0	0	2004-11-01	0	0
	2004-12-01	0	0	0	0	2004-12-01	0	0	2004-12-01	0	0	2004-12-01	0	0
	2005-01-01	0	0	0	0	2005-01-01	0	0	2005-01-01	0	0	2005-01-01	0	0
	2005-02-01	0	0	0	0	2005-02-01	0	0	2005-02-01	0	0	2005-02-01	0	0
	2005-03-01	0	3.75	0	0	2005-03-01	0	0	2005-03-01	0	0	2005-03-01	0	0
	2005-04-01	0	36	1	7	2005-04-01	0	0	2005-04-01	8	17	2005-04-01	0	0
	2005-05-01	6	52	24	38	2005-05-01	0	4	2005-05-01	11	18	2005-05-01	0	0
	2005-06-01	27	41	40	53	2005-06-01	7	11	2005-06-01	7	8	2005-06-01	0	0
	2005-07-01	66	11	14	35	2005-07-01	18	24	2005-07-01	4	7	2005-07-01	0	0
	2005-08-01	76	0	9	17	2005-08-01	11	4	2005-08-01	0	0	2005-08-01	0	0
	2005-09-01	21	0	0	0	2005-09-01	3	0	2005-09-01	0	0	2005-09-01	0	0
	2005-10-01	0	0	0	0	2005-10-01	0	1	2005-10-01	0	0	2005-10-01	0	0
	2005-11-01	0	0	0	0	2005-11-01	0	0	2005-11-01	0	0	2005-11-01	0	0
	2005-12-01	0	0	0	0	2005-12-01	0	0	2005-12-01	0	0	2005-12-01	0	0
	2006-01-01	0	0	0	0	2006-01-01	0	0	2006-01-01	0	0	2006-01-01	0	0
	2006-02-01	0	0	0	0	2006-02-01	0	0	2006-02-01	0	0	2006-02-01	0	0
	2006-03-01	0	8	0	0	2006-03-01	0	0	2006-03-01	0	0	2006-03-01	0	0
	2006-04-01	0	36	1	4	2006-04-01	0	0	2006-04-01	10	15	2006-04-01	0	0
	2006-05-01	0	55	28	41	2006-05-01	3	7	2006-05-01	15	21	2006-05-01	0	0
	2006-06-01	21	39	32	48	2006-06-01	5	11	2006-06-01	11	6	2006-06-01	0	0
	2006-07-01	58	5	16	40	2006-07-01	16	23	2006-07-01	1	4	2006-07-01	0	0
	2006-08-01	61	0	3	11	2006-08-01	8	7	2006-08-01	0	0	2006-08-01	0	0
	2006-09-01	29	0	0	0	2006-09-01	8	2	2006-09-01	0	0	2006-09-01	0	0
	2006-10-01	11	0	0	0	2006-10-01	0	1	2006-10-01	0	0	2006-10-01	0	0
	2006-11-01	0	0	0	0	2006-11-01	0	0	2006-11-01	0	0	2006-11-01	0	0
	2006-12-01	0	0	0	0	2006-12-01	0	0	2006-12-01	0	0	2006-12-01	0	0
	2007-01-01	0	0	0	0	2007-01-01	0	0	2007-01-01	0	0	2007-01-01	0	0
	2007-02-01	0	0	0	0	2007-02-01	0	0	2007-02-01	0	0	2007-02-01	0	0

## Sheet: Mixed
		Amblyomma americanum					Dermacentor variabilis			Amblyomma maculatum		Ixodes scapularis
	Month	Aa larva	Aa nymph	Aa male	Aa female	Month	DV male	DV Female	Month	Am male	Am female	Month	Ix male	Ix female
	2004-03-01	0	2	0	0	2004-03-01	0	0	2004-03-01	0	0	2004-03-01	0	0
	2004-04-01	0	16	3	8	2004-04-01	2	0	2004-04-01	9	17	2004-04-01	0	0
	2004-05-01	0	59	28	47	2004-05-01	8	5	2004-05-01	11	17	2004-05-01	0	0
	2004-06-01	23	43	39	57	2004-06-01	21	29	2004-06-01	8	11	2004-06-01	0	0
	2004-07-01	76	7	11	28	2004-07-01	18	23	2004-07-01	1	0	2004-07-01	0	0
	2004-08-01	80	0	2	8	2004-08-01	5	8	2004-08-01	0	0	2004-08-01	0	0
	2004-09-01	43	0	0	0	2004-09-01	8	11	2004-09-01	0	0	2004-09-01	0	0
	2004-10-01	0	0	0	0	2004-10-01	1	3	2004-10-01	0	0	2004-10-01	3	4
	2004-11-01	0	0	0	0	2004-11-01	0	0	2004-11-01	0	0	2004-11-01	1	3
	2004-12-01	0	0	0	0	2004-12-01	0	0	2004-12-01	0	0	2004-12-01	0	0
	2005-01-01	0	0	0	0	2005-01-01	0	0	2005-01-01	0	0	2005-01-01	0	0
	2005-02-01	0	0	0	0	2005-02-01	0	0	2005-02-01	0	0	2005-02-01	0	0
	2005-03-01	0	5	1	0	2005-03-01	0	0	2005-03-01	0	0	2005-03-01	0	0
	2005-04-01	0	19	9	17	2005-04-01	0	0	2005-04-01	8	17	2005-04-01	0	0
	2005-05-01	3	63	31	48	2005-05-01	0	4	2005-05-01	13	21	2005-05-01	0	0
	2005-06-01	13	32	23	35	2005-06-01	17	23	2005-06-01	9	4	2005-06-01	0	0
	2005-07-01	63	4	7	17	2005-07-01	28	33	2005-07-01	2	3	2005-07-01	0	0
	2005-08-01	70	0	2	4	2005-08-01	6	6	2005-08-01	0	0	2005-08-01	0	0
	2005-09-01	44	0	0	0	2005-09-01	3	0	2005-09-01	0	0	2005-09-01	1	0
	2005-10-01	10	0	0	0	2005-10-01	0	1	2005-10-01	0	0	2005-10-01	0	4
	2005-11-01	0	0	0	0	2005-11-01	0	0	2005-11-01	0	0	2005-11-01	0	3
	2005-12-01	0	0	0	0	2005-12-01	0	0	2005-12-01	0	0	2005-12-01	0	0
	2006-01-01	0	0	0	0	2006-01-01	0	0	2006-01-01	0	0	2006-01-01	0	0
	2006-02-01	0	0	0	0	2006-02-01	0	0	2006-02-01	0	0	2006-02-01	0	0
	2006-03-01	0	11	0	6	2006-03-01	0	0	2006-03-01	0	0	2006-03-01	0	0
	2006-04-01	0	23	13	21	2006-04-01	1	4	2006-04-01	5	7	2006-04-01	0	0
	2006-05-01	0	59	28	40	2006-05-01	3	7	2006-05-01	12	18	2006-05-01	0	0
	2006-06-01	7	37	20	27	2006-06-01	13	21	2006-06-01	4	7	2006-06-01	0	0
	2006-07-01	35	7	1	13	2006-07-01	22	33	2006-07-01	3	4	2006-07-01	0	0
	2006-08-01	63	2	2	1	2006-08-01	6	10	2006-08-01	0	3	2006-08-01	0	0
	2006-09-01	38	1	0	0	2006-09-01	2	9	2006-09-01	0	0	2006-09-01	1	4
	2006-10-01	7	0	0	0	2006-10-01	0	1	2006-10-01	0	0	2006-10-01	0	4
	2006-11-01	0	0	0	0	2006-11-01	0	0	2006-11-01	0	0	2006-11-01	0	2
	2006-12-01	0	0	0	0	2006-12-01	0	0	2006-12-01	0	0	2006-12-01	0	0
	2007-01-01	0	0	0	0	2007-01-01	0	0	2007-01-01	0	0	2007-01-01	0	0
	2007-02-01	0	0	0	0	2007-02-01	0	0	2007-02-01	0	0	2007-02-01	0	0

## Sheet: _xltb_storage_
XL Toolbox Settings
	export_preset	<?xml version="1.0" encoding="utf-16"?>_x000D_ <Preset xmlns:xsd="http://www.w3.org/2001/XMLSchema" xmlns:xsi="http://www.w3.org/2001/XMLSchema-instance">_x000D_ <Name>Tiff, 300 dpi, RGB, Transparent canvas</Name>_x000D_ <Dpi>300</Dpi>_x000D_ <FileType>Tiff</FileType>_x000D_ <ColorSpace>Rgb</ColorSpace>_x000D_ <Transparency>TransparentCanvas</Transparency>_x000D_ <UseColorProfile>false</UseColorP…
	export_path	C:\Users\vetlap\Desktop\Untitled.tif
